# Supplementary material for: N6-Isopentenyladenosine Hinders the Vasculogenic Mimicry in Human Glioblastoma Cells through Src-120 Catenin Pathway Modulation and RhoA Activity Inhibition
Source: Int J Mol Sci. 2021 Sep 29;22(19):10530. doi: 10.3390/ijms221910530 (PMC8508824; doi:10.3390/ijms221910530)
Supplement: Supplementary file 1 [file ijms-22-10530-s001.zip]

Archive with 1 entries (1 files):
- ijms-1348021-supplementary.pdf
